# Supplementary material for: Lef1 regulates caveolin expression and caveolin dependent endocytosis, a process necessary for Wnt5a/Ror2 signaling during Xenopus gastrulation
Source: Sci Rep. 2019 Oct 30;9:15645. doi: 10.1038/s41598-019-52218-1 (PMC6821757; doi:10.1038/s41598-019-52218-1)
Supplement: Supplementary file 2 — Suoolementary Info File '1 [file 41598_2019_52218_MOESM2_ESM.xls]

## Sheet: Data
Probe Id	p-Value	log(fold_change)	fold_change	Lef1MO_2_log2_Signal	Lef1MO_3_log2_Signal	Lef1MO_4_log2_Signal	CoMO_2_log2_Signal	CoMO_3_log2_Signal	CoMO_4_log2_Signal	Gene_Symbol	Gene_Description
A_10_P141478	0.013992	4.52556	23.0319	1.46838	1.42674	2.93511	7.12771	4.85647	7.42274	TC418497	tc|Rep: MGC52968 protein - Xenopus laevis (African clawed frog), complete [TC418497]
A_10_P006205	0.0288727	3.95998	15.5623	3.74006	1.32752	1.62802	6.75378	4.44433	7.37743	MGC84752	ref|Xenopus laevis MGC84752 protein (MGC84752), mRNA [NM_001092839]
A_10_P211618	0.0208504	3.92265	15.1647	3.76809	1.45656	2.7556	7.29738	4.98655	7.46427	TC449113	tc|Rep: Probable G-protein coupled receptor 156 (GABAB-related G-protein coupled receptor) (G-protein coupled receptor PGR28). - Xenopus tropicalis, partial (7percent) [TC449113]
A_10_P220218	0.00609294	3.78583	13.7927	1.28125	1.73315	2.09258	5.59616	4.61891	6.2494	ptrf	ref|Xenopus laevis polymerase I and transcript release factor (ptrf), mRNA [NM_001087107]
A_10_P242838	0.0328147	3.75187	13.4718	1.27457	1.08823	2.37363	5.87815	3.6332	6.48068	TC459414	tc|Rep: Zgc:123267 - Danio rerio (Zebrafish) (Brachydanio rerio), partial (9percent) [TC459414]
A_10_P020356	0.0322334	3.72362	13.2105	4.00598	1.37884	1.4073	6.37019	4.56317	7.02962	BX850387	gb|BX850387 NICHD_XGC_Eye1 Xenopus laevis cDNA clone IMAGp998O2310591 ; IMAGE:4743790 5, mRNA sequence [BX850387]
A_10_P004723	0.0298465	3.66361	12.6723	1.42144	1.36502	1.36748	5.36576	3.80047	5.97854	c9orf9	ref|Xenopus laevis chromosome 9 open reading frame 9 (c9orf9), mRNA [NM_001091855]
A_10_P142128	0.0373868	3.50888	11.3836	4.45899	2.52048	1.77222	7.17097	4.79456	7.31282	ak1-b	ref|Xenopus laevis adenylate kinase 1 (ak1-b), mRNA [NM_001094214]
A_10_P246933	0.0212349	3.50517	11.3544	3.87913	1.66676	1.7924	6.1036	4.83655	6.91366	TC460643	tc|Rep: Multiple myeloma tumor-associated protein 2 (hMMTAG2). - Xenopus tropicalis, partial (9percent) [TC460643]
A_10_P045026	0.0275176	3.48938	11.2307	7.50329	5.80664	7.17116	11.1415	8.72861	11.0791	cav-3	ref|Xenopus laevis caveolin-3 (cav-3), mRNA [NM_001088827]
A_10_P052639	0.0217871	3.46655	11.0544	7.88484	5.91843	7.0945	11.1702	8.98398	11.1433	cav-3	gb|AGENCOURT_13997785 NICHD_XGC_Tad1 Xenopus laevis cDNA clone IMAGE:6938161 5, mRNA sequence [CD100819]
A_10_P003029	0.012585	3.42196	10.718	3.16281	1.32722	3.04527	5.77237	5.13756	6.89125	ptrf	ref|Xenopus laevis polymerase I and transcript release factor (ptrf), mRNA [NM_001087107]
A_10_P159803	0.0445604	3.39016	10.4843	1.39221	1.30952	1.35696	5.16604	3.30007	5.76307	TC429930	Unknown
A_10_P041041	0.0342447	3.38647	10.4575	4.94739	2.70968	4.58168	8.19212	5.86011	8.34591	MGC52968	ref|Xenopus laevis uncharacterized protein MGC52968 (MGC52968), mRNA [NM_001086175]
A_10_P191118	0.0212604	3.30221	9.86427	3.62502	2.18833	2.11028	6.05948	4.69485	7.07593	TC441670	Unknown
A_10_P084170	0.0226664	3.28028	9.71546	3.60787	1.60973	1.51616	6.07224	4.35466	6.1477	DT076047	gb|AGENCOURT_55716532 NICHD_XGC_FaBN Xenopus laevis cDNA clone IMAGE:8076637 5, mRNA sequence [DT076047]
A_10_P044161	0.0220635	3.27431	9.6753	6.02835	3.89262	5.288	8.69016	7.09127	9.25046	cav1-a	ref|Xenopus laevis caveolin 1, caveolae protein, 22kDa (cav1-a), mRNA [NM_001090118]
A_10_P223963	0.0487931	-3.22533	-9.35234	5.5266	6.38376	3.38696	1.04421	3.21416	1.36297	TC418536	tc|Rep: Prostaglandin F receptor isoform B - Xenopus laevis (African clawed frog), complete [TC418536]
A_10_P090729	0.0482937	3.15901	8.9322	3.4533	2.24519	1.28445	6.04012	3.76982	6.65005	BP673086	gb|BP673086 Osada Taira anterior neuroectoderm (ANE) pCS105 cDNA library Xenopus laevis cDNA clone XL412l23ex 5, mRNA sequence [BP673086]
A_10_P016829	0.00894951	-3.12756	-8.73958	8.89117	10.076	10.1568	5.83252	7.51493	6.39393	BP710041	gb|BP710041 Osada Taira anterior neuroectoderm (ANE) pCS105 cDNA library Xenopus laevis cDNA clone XL409a18ex 5, mRNA sequence [BP710041]
A_10_P004456	0.01778	3.11124	8.64125	5.15034	3.81384	5.03217	8.04324	6.60739	8.67945	cav1-b	gb|Xenopus laevis caveolin 1, caveolae protein, 22kDa, mRNA (cDNA clone MGC:82318 IMAGE:4056787), complete cds [BC070672]
A_10_P003259	0.0188927	3.05699	8.32232	4.29374	2.77639	4.33483	7.25088	5.67747	7.64756	MGC64444	ref|Xenopus laevis uncharacterized protein MGC64444 (MGC64444), mRNA [NM_001086272]
A_10_P177568	0.0442093	3.00457	8.02537	3.79158	2.69337	2.76441	6.90772	4.52493	6.83041	TC436734	tc|Rep: T3F20.13 protein - Arabidopsis thaliana (Mouse-ear cress), partial (7percent) [TC436734]
A_10_P003865	0.0361914	-2.95383	-7.74804	4.61654	5.9267	5.68959	1.38284	3.85301	2.13549	bcl11a	ref|Xenopus laevis B-cell CLL/lymphoma 11A (zinc finger protein) (bcl11a), mRNA [NM_001089877]
A_10_P005840	0.0444523	2.8647	7.28385	5.99027	3.85172	4.70817	8.71821	6.24194	8.18412	capn9	ref|Xenopus laevis calpain 9 (capn9), mRNA [NM_001092528]
A_10_P002086	0.0414039	2.84911	7.20555	1.31856	3.1415	1.16688	3.67787	4.40553	6.09087	foxe1	ref|Xenopus laevis forkhead box E1 (thyroid transcription factor 2) (foxe1), mRNA [NM_001095544]
A_10_P005161	0.00943581	2.83658	7.14323	4.77192	3.54981	5.03493	7.39379	6.61032	7.86228	neurl	ref|Xenopus laevis neuralized homolog (neurl), mRNA [NM_001085691]
A_10_P013972	0.00308588	2.83425	7.13173	1.42014	1.99666	0.883531	4.20129	4.01376	4.7045	BJ067927	gb|BJ067927 NIBB Mochii normalized Xenopus tailbud library Xenopus laevis cDNA clone XL105d23 5, mRNA sequence [BJ067927]
A_10_P020313	0.00444502	2.82005	7.06186	3.93194	2.77425	3.65722	6.30953	5.8828	6.63123	BX849960	gb|BX849960 NICHD_XGC_Lu1 Xenopus laevis cDNA clone IMAGp998G1710540 ; IMAGE:4633384 5, mRNA sequence [BX849960]
A_10_P185118	0.00151028	2.8164	7.044	1.24861	1.07431	1.39595	4.22211	3.651	4.29494	TC439491	Unknown
A_10_P042951	0.0476871	2.79708	6.9503	4.61241	2.80032	4.75039	7.18912	5.41644	7.94878	morn3	ref|Xenopus laevis MORN repeat containing 3 (morn3), mRNA [NM_001095332]
A_10_P139513	0.0249278	-2.75819	-6.76547	5.81932	6.82308	6.36824	3.68239	4.52941	2.52427	bcl11a	ref|Xenopus laevis B-cell CLL/lymphoma 11A (zinc finger protein) (bcl11a), mRNA [NM_001089877]
A_10_P000125	0.0195242	2.74456	6.70187	6.23117	5.12238	5.31485	8.24298	7.37493	9.28418	lgals4	ref|Xenopus laevis lectin, galactoside-binding, soluble, 4 (lgals4), mRNA [NM_001088927]
A_10_P097523	0.0290267	2.74345	6.6967	2.50891	0.918084	2.77908	5.20637	4.44725	4.86473	DC051588	gb|DC051588 Osada Taira anterior endomesoderm (AEM) pCS105 cDNA library Xenopus laevis cDNA clone xlk149j03 5, mRNA sequence [DC051588]
A_10_P004258	0.0108098	2.73919	6.67697	1.06211	1.1844	1.04865	3.75068	3.36165	4.40042	MGC83092	ref|Xenopus laevis uncharacterized protein MGC83092 (MGC83092), mRNA [NM_001091270]
A_10_P013318	0.0266715	2.72014	6.58935	3.27915	4.14586	5.39079	7.18278	6.20961	7.58382	BJ037053	gb|BJ037053 NIBB Mochii normalized Xenopus neurula library Xenopus laevis cDNA clone XL039e11 5, mRNA sequence [BJ037053]
A_10_P043131	0.0469135	2.68609	6.43567	6.70835	5.02623	6.15868	9.29824	7.17299	9.4803	fam166b	ref|Xenopus laevis family with sequence similarity 166, member B (fam166b), mRNA [NM_001112874]
A_10_P025097	0.00751367	2.67621	6.39172	4.27551	2.90754	3.36271	6.65626	5.54739	6.37073	CF520694	gb|AGENCOURT_15529098 NICHD_XGC_Kid1 Xenopus laevis cDNA clone IMAGE:7007887 5, mRNA sequence [CF520694]
A_10_P256067	0.00101321	-2.64219	-6.2428	8.48407	8.4811	8.95927	6.09674	5.86596	6.03516	TC463253	Unknown
A_10_P049351	0.0381327	2.64197	6.24183	1.09576	1.05213	1.06824	3.22111	3.14438	4.77655	emilin1	gb|Xenopus laevis hypothetical protein LOC733171, mRNA (cDNA clone IMAGE:4057139), partial cds [BC090251]
A_10_P048061	0.0213876	-2.63414	-6.20806	3.90859	4.67189	3.12153	1.33699	1.43557	1.02703	terc	ref|Xenopus laevis telomerase RNA (terc), telomerase RNA [NR_003556]
A_10_P102810	0.0172111	2.60952	6.10301	8.19836	7.7146	8.14104	10.7971	9.81224	11.2732	CF286065	gb|AGENCOURT_15182984 NICHD_XGC_Emb4 Xenopus laevis cDNA clone IMAGE:5515740 5, mRNA sequence [CF286065]
A_10_P007843	0.0128437	-2.5837	-5.99475	8.35849	9.40588	9.30966	5.87352	7.35021	6.09921	rbpms2	ref|Xenopus laevis RNA binding protein with multiple splicing 2 (rbpms2), mRNA [NM_001094266]
A_10_P169253	0.0098656	2.57777	5.97018	6.8106	5.92285	5.72939	8.85486	8.50279	8.83851	TC433614	Unknown
A_10_P140863	0.00423897	2.54502	5.83617	1.26066	1.17966	1.20257	4.11183	3.54811	3.61802	TC417586	tc|Rep: Glutamine synthetase - Xenopus tropicalis (Western clawed frog) (Silurana tropicalis), complete [TC417586]
A_10_P265237	0.0275942	2.5343	5.79296	2.15391	3.30624	1.68691	4.40937	4.30265	6.03795	TC465815	Unknown
A_10_P006059	0.0405936	2.51496	5.71581	3.10593	1.35614	2.65984	4.08292	4.42764	6.15622	trim16	ref|Xenopus laevis tripartite motif containing 16 (trim16), mRNA [NM_001092715]
A_10_P117261	0.015516	-2.49166	-5.62425	8.30768	8.25148	8.21842	6.20888	5.94615	5.14757	BX854701	gb|BX854701 Harland stage 19-23 Xenopus laevis cDNA clone IMAGp998P157823 ; IMAGE:3200510 5, mRNA sequence [BX854701]
A_10_P113156	0.0360304	2.4627	5.51246	0.89399	0.88409	2.79455	4.07924	3.33043	4.77297	TC443972	Unknown
A_10_P007202	0.03701	-2.46038	-5.50361	5.63532	5.50392	5.89016	4.02637	3.38058	2.24131	hist1h4a	ref|Xenopus laevis histone cluster 1, H4a (hist1h4a), mRNA [NM_001094457]
A_10_P009076	0.00376885	2.44893	5.46012	1.1587	1.69334	1.34982	3.40328	4.35576	3.78961	figla	ref|Xenopus laevis folliculogenesis specific basic helix-loop-helix (figla), mRNA [NM_001095198]
A_10_P052769	0.0284348	2.42734	5.37899	3.11766	1.25926	2.10772	4.91422	4.06161	4.79083	BX852684	gb|BX852684 NICHD_XGC_Sp1 Xenopus laevis cDNA clone IMAGp998D219478 ; IMAGE:4175204 5, mRNA sequence [BX852684]
A_10_P005136	0.000912987	2.40891	5.31072	3.29104	2.68949	3.15257	5.82761	5.14413	5.38808	LOC398546	ref|Xenopus laevis similar to EH-domain containing 2 (LOC398546), mRNA [NM_001089067]
A_10_P148983	0.0458345	-2.36824	-5.1631	3.56211	2.53281	4.35642	1.09173	1.17661	1.07828	TC425426	Unknown
A_10_P002260	0.01513	2.34293	5.07332	0.944685	2.16282	0.936915	3.69049	3.0265	4.47463	stmn3	ref|Xenopus laevis stathmin-like 3 (stmn3), mRNA [NM_001086743]
A_10_P035416	0.0414044	2.33038	5.02937	3.19708	1.5061	3.15952	5.09961	4.57925	5.17497	MGC130967	ref|Xenopus laevis uncharacterized protein MGC130967 (MGC130967), mRNA [NM_001096458]
A_10_P008619	0.0434439	2.29034	4.89171	4.02171	2.8688	1.9265	5.66936	5.71947	4.2992	adora2a	ref|Xenopus laevis adenosine A2a receptor (adora2a), mRNA [NM_001094867]
A_10_P271622	0.0374353	2.2762	4.844	0.935607	2.86585	1.88409	3.88389	4.00297	4.69167	TC467578	Unknown
A_10_P068697	0.00779947	2.27534	4.84113	1.36538	2.03833	2.3897	4.34787	3.55713	4.71444	tspan18	ref|Xenopus laevis tetraspanin 18 (tspan18), mRNA [NM_001089117]
A_10_P010922	0.0032197	2.27387	4.83618	1.12461	1.06766	1.89442	3.92757	3.17359	3.80714	BF613269	gb|df13c04.x1 Wellcome CRC pRN3 St13 17 egg animal cap Xenopus laevis cDNA clone IMAGE:3556999 3, mRNA sequence [BF613269]
A_10_P078920	0.0180663	-2.24684	-4.74644	8.49173	8.46954	8.04682	6.18868	6.70028	5.37859	CA980898	gb|AGENCOURT_11283470 Wellcome [CA980898]
A_10_P009269	0.0228096	2.23919	4.72132	1.42217	2.0911	2.54864	4.85435	3.31271	4.61241	clvs1	ref|Xenopus laevis clavesin 1 (clvs1), mRNA [NM_001095414]
A_10_P004976	0.00606667	2.22932	4.68913	4.58393	4.02322	4.73566	6.7189	6.11492	7.19695	matn4	gb|Xenopus laevis cDNA clone IMAGE:4031327, containing frame-shift errors [BC072242]
A_10_P140368	0.010126	2.21347	4.63789	2.51321	1.43158	2.5387	4.85148	3.96479	4.30762	MGC81843	ref|Xenopus laevis MGC81843 protein (MGC81843), mRNA [NM_001094395]
A_10_P076860	0.0305407	2.2118	4.63252	1.04819	1.36906	1.01557	2.58493	3.38153	4.10175	ppp1r1c	gb|AGENCOURT_19148001 NICHD_XGC_Te2 Xenopus laevis cDNA clone IMAGE:7211277 5, mRNA sequence [CK805110]
A_10_P003402	0.0258964	2.20843	4.62171	1.14091	1.07334	2.00505	3.87088	2.66863	4.30507	ehd2	ref|Xenopus laevis EH-domain containing 2 (ehd2), mRNA [NM_001086344]
A_10_P067652	0.0320193	2.15717	4.46039	2.21344	2.08416	3.59707	4.88946	3.94793	5.52879	TC461001	tc|Rep: MGC140154 protein - Bos taurus (Bovine), partial (29percent) [TC461001]
A_10_P101805	0.00947273	-2.15016	-4.43877	4.38278	3.36814	3.63633	2.31754	1.21996	1.39926	CD099900	gb|AGENCOURT_13998590 NICHD_XGC_Tad1 Xenopus laevis cDNA clone IMAGE:6937391 5, mRNA sequence [CD099900]
A_10_P020549	0.0294983	2.14578	4.42531	1.03605	1.00146	1.02838	3.01765	3.88354	2.60204	BX852510	gb|BX852510 NICHD_XGC_Lu1 Xenopus laevis cDNA clone IMAGp998E029326 ; IMAGE:4056937 5, mRNA sequence [BX852510]
A_10_P210898	0.00533235	2.14482	4.42238	2.26892	2.82371	2.78626	4.21396	4.96255	5.13685	TC448843	tc|Rep: HEAT-like repeat-containing protein isoform 1 - Xenopus tropicalis, partial (16percent) [TC448843]
A_10_P024795	0.0361451	2.13118	4.38077	3.51631	2.30415	2.53066	5.77989	3.94075	5.02404	CF271887	gb|AGENCOURT_15188000 NICHD_XGC_Sp1 Xenopus laevis cDNA clone IMAGE:5513353 5, mRNA sequence [CF271887]
A_10_P010968	0.0182344	-2.12214	-4.3534	4.22801	3.95227	4.3332	1.38065	2.20489	2.56152	BX853480	gb|BX853480 Cho Li treated gastrula Xenopus laevis cDNA clone IMAGp998O159033 ; IMAGE:3749222 5, mRNA sequence [BX853480]
A_10_P019985	0.0149078	2.1212	4.35056	2.41081	3.38366	2.36695	5.40072	4.09642	5.02788	BX846575	gb|BX846575 Soares NXEG Xenopus laevis cDNA clone IMAGp998D108084 ; IMAGE:3300441 5, mRNA sequence [BX846575]
A_10_P178533	0.0499544	2.11888	4.34357	4.23604	3.73257	4.82419	6.68288	5.23978	7.22678	TC436929	tc|Rep: Uncharacterized protein EFHB - Homo sapiens (Human), partial (10percent) [TC436929]
A_10_P223233	0.0208742	2.11857	4.34263	4.21595	3.52376	3.20705	6.11727	4.89424	6.29096	TC453196	Unknown
A_10_P072355	0.0395263	-2.11365	-4.32784	3.94436	4.57118	4.10521	1.26888	3.01057	2.00036	A_10_P072355	Unknown
A_10_P168268	0.000690418	2.11005	4.31707	4.0007	3.81003	3.81632	6.05254	6.16032	5.74435	TC433240	tc|Rep: Adenosine deaminase - Xenopus tropicalis (Western clawed frog) (Silurana tropicalis), partial (20percent) [TC433240]
A_10_P259917	0.0485377	2.10556	4.30364	6.72636	5.00145	5.48079	7.91961	7.60987	7.99578	TC464348	Unknown
A_10_P221973	0.0272721	2.09411	4.26962	3.0439	2.06156	2.96928	5.44111	3.86147	5.05449	greb1	gb|Xenopus laevis, Similar to hypothetical protein FLJ13687, clone IMAGE:5569934, mRNA [BC043838]
A_10_P035291	0.0256023	-2.09066	-4.25944	3.24564	4.6139	3.82143	2.69855	1.3554	1.35503	fbln1	ref|Xenopus laevis fibulin 1 (fbln1), mRNA [NM_001095961]
A_10_P175583	0.0427941	2.07841	4.2234	6.118	4.96747	6.65592	8.26313	7.01425	8.69923	tekt2	ref|Xenopus laevis tektin 2 (testicular) (tekt2), mRNA [NM_001096211]
A_10_P001618	0.0145274	-2.07559	-4.21517	5.66226	5.58897	6.70853	3.37458	4.5659	3.79251	CA971901	gb|AGENCOURT_10764430 Wellcome [CA971901]
A_10_P003024	0.0191581	2.05169	4.14591	3.42562	3.69691	3.29677	5.80639	4.8306	5.93738	MGC52970	ref|Xenopus laevis similar to RU2S (MGC52970), mRNA [NM_001086176]
A_10_P186153	0.0445931	2.04901	4.13821	2.59962	0.926549	0.917645	3.89076	2.71975	4.13613	LOC496239	ref|Xenopus laevis uncharacterized LOC496239 (LOC496239), mRNA [NM_001095424]
A_10_P007631	0.0228376	2.04165	4.11717	4.95962	3.80969	5.09912	6.75316	5.94266	7.29758	elovl2	ref|Xenopus laevis ELOVL fatty acid elongase 2 (elovl2), mRNA [NM_001094095]
A_10_P200303	0.0109303	2.0365	4.1025	1.48695	2.3507	1.42266	4.04145	3.12465	4.20372	TC444941	tc|Rep: Predicted protein - Sclerotinia sclerotiorum (strain ATCC 18683 / 1980 / Ss-1) (Whitemold) (Whetzelinia sclerotiorum), partial (17percent) [TC444941]
A_10_P006318	0.0253229	2.02799	4.07837	5.68047	4.22318	4.53307	7.11459	6.32147	7.08464	angptl7	ref|Xenopus laevis angiopoietin-like 7 (angptl7), mRNA [NM_001092928]
A_10_P217123	0.0290271	-2.02768	-4.0775	3.35608	3.24255	4.5734	1.90478	1.8087	1.37551	TC451123	tc|Rep: histone cluster 4, H4 - Mus musculus, partial (93percent) [TC451123]
A_10_P062184	0.0376275	2.01096	4.0305	1.43158	1.8374	1.40072	4.47371	3.07276	3.1561	DT069179	gb|AGENCOURT_55716995 NICHD_XGC_FaBN Xenopus laevis cDNA clone IMAGE:8079276 5, mRNA sequence [DT069179]
A_10_P016444	0.0392586	2.01043	4.02902	0.945002	1.05114	0.929201	2.54014	3.87326	2.66902	BP693645	gb|BP693645 Osada Taira anterior neuroectoderm (ANE) pCS105 cDNA library Xenopus laevis cDNA clone XL471c17ex 5, mRNA sequence [BP693645]
A_10_P033616	0.0478502	2.00976	4.02715	9.07788	8.32287	8.59907	11.1005	9.61815	11.3104	LOC100127277	ref|Xenopus laevis uncharacterized LOC100127277 (LOC100127277), mRNA [NM_001112850]
A_10_P085250	0.0176934	-2.00367	-4.01018	5.06022	5.03059	4.81969	3.57148	2.5934	2.7346	EG583930	gb|AGENCOURT_89911475 NICHD_XGC_int_m Xenopus laevis cDNA clone IMAGE:8824591 5, mRNA sequence [EG583930]
A_10_P276137	0.0324214	1.9994	3.99833	3.86311	2.21311	2.94704	5.45163	4.27254	5.29728	TC468722	tc|Rep: NEQ236 - Nanoarchaeum equitans, partial (5percent) [TC468722]
A_10_P042736	0.0420807	1.9793	3.94302	8.26105	7.13149	8.24016	10.2155	8.82768	10.5274	spag6	ref|Xenopus laevis sperm associated antigen 6 (spag6), mRNA [NM_001096217]
A_10_P081420	0.0483024	-1.96826	-3.91295	9.37888	9.98916	10.2545	7.55468	8.95986	7.20327	klf2	ref|Xenopus laevis Kruppel-like factor 2 (lung) (klf2), mRNA [NM_001086961]
A_10_P023045	0.0412961	-1.96785	-3.91184	2.41282	2.88059	3.81696	1.06947	1.06734	1.07002	CB591663	gb|AGENCOURT_13045052 NICHD_XGC_Te1 Xenopus laevis cDNA clone IMAGE:6896658 5, mRNA sequence [CB591663]
A_10_P217708	0.0166254	1.96359	3.90031	7.05124	6.3655	7.19553	9.12463	8.08505	9.29336	TC451318	tc|Rep: IQ and AAA domain-containing protein. - Gallus gallus, partial (25percent) [TC451318]
A_10_P224043	0.0481192	-1.96302	-3.89878	7.85886	9.11958	9.23407	6.02727	7.79684	6.49934	TC453466	tc|Rep: Zygote arrest 1 - Oncorhynchus mykiss (Rainbow trout) (Salmo gairdneri), partial (10percent) [TC453466]
A_10_P106805	0.0189434	1.94216	3.84282	9.13509	8.43987	7.98559	9.70518	10.8708	10.811	ptgds-a	ref|Xenopus laevis prostaglandin D2 synthase 21kDa (brain) (ptgds-a), mRNA [NM_001092825]
A_10_P059459	0.00187997	1.94088	3.8394	6.28242	5.70357	5.67542	7.56217	7.80569	8.11619	BC129049	gb|Xenopus laevis cDNA clone MGC:154359 IMAGE:8069911, complete cds [BC129049]
