# Supplementary material for: Lef1 regulates caveolin expression and caveolin dependent endocytosis, a process necessary for Wnt5a/Ror2 signaling during Xenopus gastrulation
Source: Sci Rep. 2019 Oct 30;9:15645. doi: 10.1038/s41598-019-52218-1 (PMC6821757; doi:10.1038/s41598-019-52218-1)
Supplement: Supplementary file 4 — Supplementary movies [file 41598_2019_52218_MOESM4_ESM.zip]

Archive with 7 entries (6 files):
- Supplementary Movie1.mp4
- __MACOSX/
- __MACOSX/._Supplementary Movie1.mp4
- Supplementary Movie2.mp4
- __MACOSX/._Supplementary Movie2.mp4
- Supplementary Movie3.mp4
- __MACOSX/._Supplementary Movie3.mp4
